# Supplementary material for: Expanding the scope of methylation-sensitive restriction enzyme (MSRE) PCR for forensic identification of body fluids through the novel use of methylation-dependent restriction enzymes (MDRE) and the combination of autosomal and Y-chromosomal markers
Source: Int J Legal Med. 2023 Oct 24;138(2):375–93. doi: 10.1007/s00414-023-03097-9 (PMC10861701; doi:10.1007/s00414-023-03097-9)
Supplement: Supplementary file 2 — Supplementary file2. marker details. (XLSX 85 KB) [file 414_2023_3097_MOESM2_ESM.xlsx]

## Sheet: autosomal markers
intended bodyfluid after HhaI digest	name in this study	located near to gene	chromosome	cg site in HhaI cutting site	methylation grade for vaginal, saliva, blood, sperm (standard derivation)	cg sites	methylation grade for vaginal, saliva, blood, sperm (standard derivation)	tested primers	Tm	PCR product in bp	number of HhaI sites in PCR product	number of HhaI cutting site in 700-800 bp region	Ref.	results after HhaI digest in gelelectrophresis (GE) and capilar electrophoresis (CE)	boodyfluid specific after HhaI digest
blood	BL-I		2	cg03717364	10%, 3%, 34%, 1% (5%, 3%, 5%, 0,6%)	cg04011671	6%, 3%, 25% (max 39 %), 1% (3%, 2%, 6%, 0,6%)	Bl-I forw: 6FAM-CCCGACAGGAGTGAGCTG *	60	210	4	-	Yu-Chih Lin (MSRE)	CE: always digested	no, because always digested
								Bl-I rev: CAGGAGAGCTGGGGACAG *	60
	BL-I_cut1+2			no				Bl-I forw: 6FAM-CCCGACAGGAGTGAGCTG *	60	75	2	2		CE: non signals
								Bl_I_cut1+2_rev: GGCCCGCAAGTCCAATCC	60
	Bl_I_cut3 alter *****			cg03717364				BL-I_cut3_forw: 6FAM-CGTCTTGCTGGGATTGGACTTG	68	163	2	2		GE: very weak, CE: blood specific, but not so strong peak	blood specific
								Bl-I rev: CAGGAGAGCTGGGGACAG *	60
	Bl_I_cut3_alterII *****			no				Bl-I forw: 6FAM-CCCGACAGGAGTGAGCTG *	60	118	3	1		CE: Blood specific, but often digested
								BL-I_cut3_rev: GCCGCTCCAGTCGCGT	56
	BL-l_cut3 *****			no				BL-I_cut3_forw FAM: CGTCTTGCTGGGATTGGACTTG	68	71	1	3		GE and CE: signal for blood but weak, CE sometime also there in other bf
								BL-I_cut3_rev: GCCGCTCCAGTCGCGT	56
	BL-l_cut4 *****			cg03717364				BL-I_cut4_forw: GAGAGGGACGCGACTGGA	60	220	1	3		GE: weak amflificat, blood specific; CE: weak peak for blood
								BL-I_cut4_rev (FAM): TTCGGAGTGAACCAGCTGAC	62
	BL-l_cut3+4 *****			cg03717364				BL-I_cut3_forw FAM: CGTCTTGCTGGGATTGGACTTG	68	268	2	2		GE: weak amflificat, blood specific, CE: blood specific, but weak peak also in other bf
								BL-I_cut4_rev: TTCGGAGTGAACCAGCTGAC	62
	BL-I_cut4 alter *****			cg03717364				Bl-I forw: 6FAM-CCCGACAGGAGTGAGCTG *	60	315	4	-		CE: blood specific	blood specific
								BL-I_cut4_rev: TTCGGAGTGAACCAGCTGAC	62
blood	BL-ll	GRB10	7	cg26163537	9%, 11%, 24% (große Abweichung), 5% (2%, 3%, 5%, 1%)	cg18454288	4%, 4%, 16% (max. 25%), 2% (2%, 1%, 4%, 0,5%)	BL-II rev: GACCTGGCTGGCTGTGAG *	60	214	2	1	Yu-Chih Lin (MSRE)	CE: non signals	no, because always digested
						cg22281380	alles nicht methyliert
						cg15774495	7%, 6%, 12%, 5% (3%, 2%, 3%, 1%)	BL-ll for: 6FAM-TCGCCAGTGAAAGGACAAAT *	58
						cg21517389	6%, 7%, 18%, 5% (2%, 2%, 3%, 1%)
blood	Bl_chr2_ll	HSPC159 (LGALSL-DT)	2	no		cg06645778	14%, 9%, 50%, 3% (6%, 4%, 8%, 1%)	Blood chr2 II forward: CCCTCTGTGGCCCAGGCTG	66	131	1	1	this study	GE: no digest	non
								Blood chr2 II reverse: CACAAAAGCCACATTGATGTTCTA	66
blood	Bl-chr2-l	GALNT3	2	cg02345886	28%, 17%, 50%, 3% (13%, 6%, 7%, 1%)	nein		Blood chr2 I forward: GCCTAAGAATTGAGGGTGAAACT	66	158	1	-	this study	GE: bands also in vaginal ans saliva	non
								Blood chr2 I reverse: GTGTAACTTCTATAGCAAGTTATG	64
blood	BL_chr2_III	IGFBP5	2	cg19008649	7%, 9%, 23%, 3% (2%, 2%, 4%, 1%)	cg21032628	5%, 6%, 13%, 4% (2%, 1%, 2%, 1%)	BL_chr2_III_for: CCAAAGAGACTACGGGGCTC	64	120	1	4	this study	non tested, PrimerBlast showed unspecific products
						cg20952768	5%, 7%, 8%, 5% (1%, 1%, 1%, 1%)
						cg20419545	7%, 10%, 19%, 4% (1%, 2%, 4%, 0%)	BL_chr2_III_rev: CTTGGCATCCTTGCCTGAGTT	64
						cg19675223	6%, 8%, 15%, 5% (1%, 2%, 3%, 1%)
blood	BL_chr2_IV	ACVR1	2	no		cg24749947	8%, 8%, 21%, 4% (2%, 2%, 4%, 1%)	BL_chr2_IV_for: GTCTAGAACCCGACGGAAGTT	64	151	1	1	this study	non tested
						cg19286686	4%, 4%, 9%, 3% (2%, 2%, 2%, 1%)
						cg23967461	5%, 4%, 15%, 2% (2%, 2%, 3%, 1%)	BL_chr2_IV: TGGTTACAGATGTTGCACGGTA	64
						cg01943873	6%, 5%, 15%, 3% (1%, 2%, 3%, 1%)
blood		B4GALT5	20	no		cg00340958	16%, 11%, 50%, 12% (6%, 4%, 8%, 4%)						this study	no cutting site
blood		-	19	no		cg06379435	20%, 4%, 47%, 1% (10%, 3%, 6%, 1%)				1	-	Lee; Park	HhaI cutting site not close, not tested
blood		TPI1	12	no		cg01607849	4%, 3%, 14%, 2% (2%, 1%, 2%, 0,4%)						Yu-Chih Lin (Bisulfid)	no cutting site
blood		BTBD11	12	cg02003159	2%, 1%, 8%, 0,2% (2%, 1%, 3%, 0,2%)	cg24124443	4%, 2%, 19%, 0,5% (2%, 1%, 4%, 0,4%)				1	-	Yu-Chih Lin (Bisulfid)	not tested
						cg01797169	18%, 10%, 37%, 5% (6%, 4%, 7%, 1%)
blood		MAFG	17	no		cg01543184	21%, 9%, 44%, 97% (11%, 3%, 5%, 2%)	no sequence check			-	4	Lee	not tested
blood		-	16	no		cg03363565	13%, 5%, 44%, 2% (6%, 4%, 6%, 0%)				-	2	Forat	HhaI cutting site not close, not tested
						cg06502279	18%, 14%, 51%, 4% (6%, 5%, 8%, 1%)
						cg02102075	19%, 17%, 53%, 4% (8%, 7%, 7%, 1%)
						cg09555736	21%, 26%, 56%, 6% (7%, 10%, 10%, 1%)
blood		C16orf54	16	no		Cg26285698	42%, 36%, 10% (Min. 6%), 84% (13%, 14%, 5%, 2%)	no sequence check, because of bad values, more non-blood marker					Forat	not tested
blood	BL_chr6_l_A	FOXO3	6	no		cg08792630	13% (max: 26%), 10% (max: 19%), 37% (min: 26%), 5% (max: 7%) (6%, 3%, 6%, 1%)	BL_chr6_l_forA: GTCGCTCCAGTAAACCTGCT	62	236	1	-	Park	GE: bands also in vaginal ans saliva	non
								BL_chr6_l_revA: GGTAGAAGCCATTACGGCCC	64
	BL_chr6_l_B							BL_chr6_l_forB: CGGAGATGTCGCTCCAGTAA	62	204	1	-		GE: bands also in vaginal ans saliva	non
								BL_chr6_l_revB: CTCCCAAACGCCAGAGTGAAT	64
blood	BL_chr1_l	-	1	no		cg02431672	8% (max: 14%), 8% (max: 15%), 26% (min: 18%), 3% (max: 4%) (3%, 2%, 4%, 1%)	BL_chr1_l_for: TGCAAATCCCTTCCGGCTGA	62	372	1	7	this study	GE: no digest, test of more cutting sites?	non
						cg14780649	17%, 19%, 21%, 17% (2%, 3%, 2%, 2%)	BL_chr1_l_rev: TCTTGTCTTAGGACGTTGGGC	64
						cg18153322	6%, 8%, 9%, 6% (1%, 1%, 1%, 1%)
blood	BL_chr1_II	MANEAL	1	cg00664416	7%,8%, 24%, 1% (4%, 3%, 5%, 1%)	cg24433287	14%, 19%, 27%, 3% (4%, 5%, 4%, 1%)	BL_chr1_II_for: TTGAGACCCAGTGGGGGTAAT	64		1-2	4	this study	not tested
						cg04219099	22%, 31%, 39%, 6% (6%, 7%, 5%, 1%)	BL_chr1_II_rev: TCATTTGTGGAGCGTTGGCCT	64
						cg02851558	45%, 46%, 50%, 4% (3%, 5%, 7%, 2%)	BL_chr1_rev_new: GGCATTCCCTCAGCGCCCT	64	134
blood	BL_chr1_lll	HIVEP3	1	no		cg19637387	8%, 8%, 22%, 6% (2%, 2%, 4%, 1%)	BL_ch1_lll_for 6FAM: TTGAGACCCAGTGGGGGTAAT	64	188	1	7	this study	GE: weak band also in saliva, CE: only signal for blood	blood specific, sequenz is 20 bp longer than referenc in NCBI
						cg15482882	8%, 7%, 23%, 5% (3%, 2%, 4%, 1%)
						cg09160123	26%, 34%, 50%, 7% (6%, 5%, 7%, 1%)
						cg05388840	Vaginal keine Angaben, 8%, 27%, 6% (2%, 3%, 1%)	BL_ch1_lll_rev: TCATTTGTGGAGCGTTGGCCT	64
						cg12034678	Vaginal keine Angaben, 1%, 7%, 1% (1%, 3%, 1%)
						cg11177980	20%, 8%, 34%, 4% (8%, 3%, 3%, 1%)
	Bl_chr1_III_new							BL_ch1_lll_for 6FAM: TTGAGACCCAGTGGGGGTAAT	64	134	1	7	this study	CE: unspecific peak at about 80bp after digest	marker shows unexpected peaks, evtl. exhists duplicate of the sequence in the genome
								Bl_1_III_new_r: GGCATTCCCTCAGCGCCCT	64
blood	BL_chr1_IV	GFI1	1	no		cg14179389	6%, 8%, 22%, 1% (2%, 4%, 1%, 0%)	BL_chr1_rev_GCGGGCTGAGATTTTCGTCC	64	167	1	3	this study	not tested
								BL_chr1_Ivrev_GCAACGCTGACCTTTCATTTTC	64
blood	Bl_chr10_I	MMS19 (UBTD1)	10	cg09773756	0%, 1%, 2%, 0% (1%, 1%, 1%, 0%)	cg02676865	7%, 6%, 21%, 4% (3%, 2%, 4%, 1%)	BL_chr10_I_for: GTGAGAGTCACCCTTGGGATT	64			2	this study	not tested
						cg17296078	12%,8%, 35%, 5% (4%, 3%, 7%, %)	BL_chr10_I_rev: CTCTTCCCGGGGCGAAATG	62
blood	BL_chr11_l	CLCF1	11	no		cg04434593	7% (max: 14%), 8% (max: 12%), 22% (min: 15%), 2% (max: 4%) (3%, 2%, 4%, 1%)	BL_chr11_l_for: GTGACGGACAAGAGTGTGGG	64	206	1	-	this study	GE: weak band also in semen and saliva, CE: in all body fluids present	non
						cg14588642	11%, 10%, 17%, 36% (3%, 4%, 3%, 5%)	BL_chr11_l_rev: CGGACAGGATGCGAGTACATA	64
blood	BL_chr11_II	BSCL2 (GNG3)	11	no		cg10573476	8%, 12%, 21%, 4% (3%, 3%, 3%, 1%)	BL_chr11_II: CTCGGCTCTCCCTTGAGACT	64	179	1	4	this study	not tested
						cg16200584	4%, 6%, 6%, 4% (1%, 1%, 1%, 1%)
						cg15878555	5%, 6%, 7%, 6% (1%, 2%, 2%, 1%)
						cg25230157	keine Daten, 3%, 4%, 3% (-, 2%, 1%, 1%)	BL_chr11_II: ACTGCAACATGCTCTAGGCGA	64
						cg18522549	1%, 2%, 2%, 1% (1%, 1%, 0%, 0%)
						cg13885159	4%, 7%, 6%, 5% (1%, 1%, 1%, 1%)
blood	BL_chr11_III	LRDD	11	no		cg20225915	6%, 5%, 21%, 4% (2%, 2%, 6%, 1%)	BL_chr11_III_for: CTCGGCTTCCTGTTAGTCCG	64	355	1	5	this study	not tested
						cg19480699	8%, 9%, 12%, 7% (1%, 2%, 2%, 1%)	BL_chr11_III_rev: TCTCCCCTGCGCGATTGAAG	64
blood	BL_chr12_l	CD63	12	no		cg22249612	7% (max: 15%), 7% (max: 16%), 35% (min: 28%), 1% (max: 2%) (4%, 3%, 5%, 0,5%)	BL_chr12_l_for: CAGGGGGTACACCTAGGACA	64	417	1	1	this study	GE: no band only for semen	maybe as non sperm marker
								BL_chr12_l_rev: CTCCTGGCTTGAGAGGCTAC	64
blood	BL_chr14_l	KLC1	14	no		cg23051349	8% (max: 17%), 4% (max: 10%), 27% (min: 20%), 2% (max:3%) (4%, 2%, 4%, 1%)	BL_chr14_l_for: CGCTGCCCTTCAGGCCGG	64	150	2	4	this study	GE: band only for blood, in CE: peak also vor vaginal bodyfluid	non
								BL_chr14_l_rev: CGACACAAACTGCGCCTCAG	64
	BL_chr14_l_alter					cg23090046	27%, 28%, 54%, 7% (7%, 8%, 7%, 1%)	BL_chr14_l_for: CGCTGCCCTTCAGGCCGG	64	74	1	5		GE: no bands	non
						cg05321721	11%, 12%, 16%, 9% (3%, 2%, 2%, 2)	BL14_l_rev_alt: CTGTCCCCACGCAGCCAC	62
blood	BL_chr16_l	ZDHHC1	16	no		cg06329093	8% (max: 13%), 9% (max: 13%), 22% (min: 15%), 5% (max: 7%) (2%, 2%, 4%, 1%)	BL_chr16_l_for: AGAGCCTAACCCGACCTGAA	62	184	1	4	this study	GE: only weak peak in vaginal bf, CE: signal in all bf	non
						cg11657615	12%, 14%, 31%, 7% (3%, 3%, 6%, 1%)	BL_chr16_l_rev: TTAGCATGCATCAAGTTCACAGA	64
						cg00420361	Vaginal keine Daten, 7%, 9%, 5% (2%, 3%, 1%)
blood	BL_chr17_l	KCTD11	17	no		cg05164926	7% (max: 17%), 6% (max: 18%), 29% (min: 20%), 1% (max: 2%) (5%, 4%, 6%, 0,4%)	BL_chr17_l_for: GTTTCCATCAGAGCCCTCGGA	66	272	1	3	this study	in Gel nur bei männlich Blut gering da, in CE immer da	nein
						cg02550691	9% (max: 14%), 9% (max:18%), 21% (min: 14%), 5% (max: 6%) (3%, 3%, 4%, 1%)
						cg03982355	7%, 10%, 11%, 7% (2%, 2%, 2%, 1%)	BL_chr17_l_rev: GTTTCCGGAATCCAACCAGCA	64
						cg03407547	1%, 3%, 3%, 2% (0%, 1%, 1%, 1%)
blood	BL_chr22_l	-	22	no		cg19343611	8% (max: 16%), 8% (max: 18%), 23% (min: 16%), 1% (max: 1%) (4%, 4%, 5%, 0,4%)	BL_chr22_l_for: GGTGGCGGCTGAAATACGGC	66	82	2	6	this study	GE: no bands	nein
						cg14757543	21%, 23%, 36%, 11% (6%, 6%, 5%, 1%)
						cg18009127	14%, 17%, 20%, 15% (2%, 2%, 2%, 2%)	BL_chr22_l_rev: ATCCCGTCCCTCTTCTCGGG	66
						cg27004669	25%, 37%, 47%, 6% (6%, 5%, 8%, 1%)
blood		HLAHP	6	no		cg00113675	15%, 7%, 42%, 4% (6%, 3%, 7%, 1%)					5	this study	not tested
						cg26375284	3%, 2%, 6%, 0% (2%, 4%, 2%, 0%)
						cg11246563	8%, 8%, 18%, 5% (3%, 2%, 3%, 5%)
						cg10262387	8%, 5%, 21%, 5% (4%, 2%, 5%, 1%)
						cg23130010	8%, 9%, 17%, 8% (2%, 4%, 3%, 1%)
						cg07017114	8%, 9%, 16%, 3% (4%, 3%, 6%, 1%)
						cg25590181	14%, 16%, 30%, 7% (3%, 5%, 4%, 1%)
						cg00157477	keine Daten, 3%, 11%, 1% (-, 2%, 5%, 1%)
						cg1362455	12%, 11%, 18%, 5% (4%, 3%, 4%, 1%)
						cg01062395	keine Daten, 8%, 7%, 4% (-, 7%, 2%, 1%)
						cg02979711	31%, 32%, 48%, 15% (8%,11%, 5%, 2%)
						cg03861427	33%, 38%, 35%, 4% (7%,7%, 5%, 2%)
						cg13516205	11%, 6%, 25%, 3% (5%,6%, 8%, 2%)
						cg23481825	27%, 29%, 34%, 5% (4%,3%, 3%, 1%)
						cg23273834	43%, 47%, 47%, 4% (3%,4%, 2%, 3%)
						cg20198242	15%, 16%, 36%, 5% (4%,7%, 6%, 2%)
blood		FLJ42289	15	no		cg24595580	14%, 6%, 46%, 5% (6%, 3%, 8%, 1%)						this study	no cutting site
blood		KLHL27	1	no		cg17156633	15%, 11%, 43%, 5% (3%,3%, 9%, 1%)					2	this study	not tested
						cg09580965	3%, 6%, 7%, 4% (1%,2%, 1%, 1%)
						cg01237807	6%, 6%, 7%,3% (3%,3%, 2%, 1%)
blood		PER1	17	no		cg04658021	12%, 13%, 40 %, 6% (5%, 6%, 6%, 2%)					1	this study	cutting site not close to cg
						cg10708955	10%, 8%, 24 %, 3% (5%, 3%, 4%, 1%)
						cg13759852	7%, 8%, 19%, 6% (2%, 2%, 4%, 1%)
						cg13433366	6%, 6%, 12%, 5% (2%, 2%, 3%, 1%)
blood		GRB7	17	no		cg14263391	27%, 30%, 52%, 1% (8%, 8%, 4%, 1%)					1	this study	not tested
						cg03684977	48%, 70%, 86%, 29% (17%, 15%, 2%, 5%)
						cg08284496	28%, 33%, 50%, 4% (8%, 18%, 3%, 1%)
						cg24967701	14%, 19%, 33%, 3% (5%, 5%, 5%, 1%)
						cg23836594	kein Vaginal %, 14%, 35%, 9% (-%, 3%, 4%, 1%)
blood		WIPI1	17	no		cg20155875	21%, 26%, 53%, 6% (7%, 7%, 5%, 1%)					1	this study	cutting site not close to cg
						cg25161129	kein Vaginal %, 6%, 43%, 20% (-%, 6%, 7%, 6%)
blood		IL1R1	2	no		cg27598107	15%, 10%, 42%, 4% (6%, 6%, 6%, 1%)					1	this study	not tested
						cg06880612	11%, 7%, 24%, 5% (4%, 2%, 3%, 1%)
blood		UPP1	7	no		cg01092213	16%, 11%, 40%, 4% (6%, 4%, 4%, 1%)					3	this study	not tested
						cg02703728	14%, 12%, 31%, 7% (5%, 3%, 7%, 1%)
						cg02006203	4%, 4%, 5%, 4% (2%, 1%, 2%, 1%)
blood		QSER1	11	no		cg19238415	15%, 10%, 40%, 4% (6%, 4%, 6%, 1%)						this study	no cutting site
blood		GXYLT1	12	no		cg18464274	18%, 14%, 40%, 5% (6%, 4%, 6%, 1%)					1	this study	cutting site not close to cg
blood		AGTRAP	1	cg08425760	20%, 13%, 45%, 5% (7%, 6%, 7%, 1%)	cg25467652	8%, 6%, 32%, 4% (3%, 3%, 6%, 0%)					4	this study	methylation values changes, some cg values are good but cutting sites are located unlucky
						cg17350448	6%, 7%, 7%, 4% (1%, 2%, 1%, 1%)
						cg06322619	1%, 1%, 1%, 6% (1%, 1%, 1%, 0%)
						cg19251740	keine Daten%, 2%, 2%, 1% (-%, 1%, 1%, 1%)
						cg17324198	1%, 1%, 1%, 1% (0%, 1%, 1%, 0%)
						cg13862210	0%, 1%, 1%, 0% (0%, 1%, 0%, 0%)
				cg20164720	2%, 4%, 6%, 3% (1%, 2%, 2%, 1%)	cg15449870	10%, 8%, 28%, 8% (2%, 3%, 6%, 1%)
						cg15527643	13%, 12%, 40%, 3% (5%, 3%, 7%, 1%)
						cg21826784	9%, 4%, 35%, 3% (5%, 2%, 3%, 1%)
						cg08945450	11%, 7%, 38%, 4% (5%, 3%, 6%, 1%)
						cg04444949	keine Daten%, 9%, 31%, 4% (-%, 3%, 7%, 1%)
blood		FLJ42289	15	no		cg01840419	8%, 5%, 29%, 4% (3%, 1%, 5%, 1%)						this study	no cutting site
blood		RTN3	11	no		cg04111435	7%, 7%, 27%, 5% (3%, 2%, 7%, 1%)						this study	no cutting site
blood		FOSL2	2	no		cg25784219	7%, 5%, 27%, 6% (3%, 2%, 4%, 1%)						this study	no cutting site
blood		DGKH	13	no		cg25365958	7%, 7%, 26%, 1% (3%, 2%, 4%, 1%)						this study	no cutting site
blood		-	1	no		cg02431672	8%, 8%, 26%, 3% (3%, 2%, 4%, 1%)					7	this study	no cutting site
						cg14780649	17%, 19%, 21%, 17% (2%, 3%, 2%, 2%)
						cg18153322	7%,8%, 9%, 7% (1%, 1%, 1%, 1%)
blood		PWWP2B	10	no		cg17452301	8%,8%, 25%, 9% (3%, 3%, 5%, 2%)					4	this study	not tested
						cg02372082	keine Daten%,2%, 2%, 1% (-%, 1%, 1%, 1%)
						cg24646285	4%,6%, 7%, 5% (1%, 2%, 1%, 1%)
						cg11579421	15%,10%, 37%, 41% (6%, 3%, 6%, 5%)
						cg25303150	11%,4%, 33%, 49% (6%, 2%, 4%, 6%)
						cg24085039	10%,13%, 26%, 63% (4%, 2%, 3%, 7%)
blood		-	8	no		cg07152894	6%,5%, 26%, 1% (5%, 4%, 5%, 1%)						this study	no cutting site
blood		IL10RB	21	no		cg27518898	7%,6%, 24%, 4% (3%, 2%, 5%, 1%)					4	this study	not tested
						cg01928078	8%,9%, 21%, 5% (2%, 3%, 4%, 1%)
						cg12829325	4%,3%, 7%, 2% (2%, 1%, 2%, 1%)
						cg10683055	9%,6%,18%, 6% (2%, 3%, 5%, 1%)
						cg14607407	4%,5%, 6%, 4% (1%, 1%, 1%, 1%)
						cg00765428	1%,3%, 2%, 1% (1%, 1%, 1%, 1%)
						cg07325233	1% 5%, 3%, 1% (1%, 2%, 1%, 0%)
blood		AHDC1	1	no		cg27424995	7% 1%, 23%, 1% (5%, 1%, 7%, 1%)					6	this study	not tested
						cg27543538	20% 13%, 39%, 6% (6%, 3%, 5%, 1%)
						cg15072832	13% 13%, 25%, 8% (3%, 3%, 4%, 1%)
blood		-	7	no		cg01022567	8% 11%, 21%, 2% (4%, 3%, 2%, 0%)					4	this study	not tested
						cg23616524	28% 41%, 51%, 9% (7%, 6%, 5%, 1%)
blood		TTC12	11	no		cg05127217	7% 11%, 21%, 4% (2%, 3%, 3%, 1%)					6	this study	not tested
						cg13356117	1% 1%, 2%, 1% (0%, 1%, 1%, 0%)
						cg16302655	32% 48%, 66%, 1% (19%, 13%, 6%, 1%)
blood		FAM65A (RIPOR1)	16	no		cg03784054	7% 4%, 20%, 1% (5%, 3%, 5%, 1%)					2	this study	not tested
blood		-	19	no		cg22651968	7% 10%, 21%, 4% (2%, 3%, 3%, 1%)					4	this study	not tested
blood	BL-III_Feli	AIF1	6	cg24211388	66% 32%, 46%, 86%			BL-III_Forw: GTGTCTTCCTGCCCTTCCTG B-III_REV: TCCCCTTTCCCCTCATTCCT	64 62	219	1	0	Kloestler et al. (Primer selbst designd)	GE: bands in all bf	non
blood	BL-IV_Feli	TREM2	6	cg01980222	43% 22%, 41%, 84%	cg10725937	53% 23%, 47%, 90%	BL-IVForw: CTCCATGCCACCCTTCCCC	64	196	1	1	Kloestler et al. (Primer selbst designd)	GE: bands in all bf	non
				cg20095587	81% 88%, 89%, 89%	cg25748868	92% 90%, 89%, 91%	BL-IV_REV: ACTCCTCCTCCCCTCTGTCC	66
blood	BL-V_Feli	HOXA2	7	cg09871315	66% 32%, 46%, 86%	cg23979631	kein wert % 14%, 13%, 4%	BL-V Forw: AATGTGCGCGAGTGTAAGCC	62	110	2	0	Kerkel et al. (Primer selbst designd)	GE: no bands, but product also weak without enzyme	non
				cg25598840	40% 20%, 19%, 1%	cg24058604	31% 9%, 9%, 1%	BL-V Rev: TGAGGTGCGAGGCGTCTTC	62
						cg05921905	42% 14%, 13%, 3%
						cg06769202	41% 24%, 27%, 10%
						cg02979457	33% 11%, 21%, 4%
						cg22943986	41% 12%, 10%, 3%
						cg04737131	39% 4%, 7%, 1%
						cg20087093	37% 20%, 21%, 8%
						cg19598584	39% 21%, 25%, 7%
blood	BL-VI_Feli	CTBP1	4	cg20743744	kein Wert% 33%, 37%, 7%	cg26479374	38% 77%, 73%, 1%	BL-VI_forw: GACGCTTCCATCCACCCCAT	64	207	1	1	Kerkel et al. (Primer selbst designd)	GE: bands in all bf	non
						cg16399632	39% 75%, 70%, 5%	BL-VI_REV: TCGAAGGGGAGACGTAGGCT	64
						cg23835219	kein Wert% 63%, 62%, 7%
						cg25897951	48% 70%, 69%, 8%
						cg08948841	46% 68%, 70%, 5%
						cg15586393	43% 61%, 55%, 3%
blood	BL-VII_Feli	LY9	1	cg18920397	79% 83%, 58%, 84%	cg18865207	60% 55%, 38%, 86%	BL_VII_Forw: TGAGGCCCTGAATAGACTTGG BL-VII_REV: TGCACTTACCACAGCTTCCG	64 62	175	1	1	Kloestler et al. (Primer selbst designd)	GE: bands in all bf	non
semen	JT.1	Muc 1.1	1	no		cg22500132	16%, 4%, 7%, 70% (10%, 2%, 2%, 6%)	JT.1 Forw: GGGTTTTGTCACCTGTCACC	62	112	1	1	Teschner (Diplomarbeit)	not tested, values not so good	semen
						cg22531371	17%, 7%, 12 %, 49% (8%, 2%, 3%, 5%)	JT.1 Rev: GGCTGCTTGAGAGGTGGAG	62
semen	L6	HCCA2	11	no		cg10043090	25%, 46%, 57 %, 93% (11%, 10%, 4%, 1%)	L6 Forw_FAM: TATGCTCACAGCCAGGACCGA *	66	140	2	3	Wasserstrom	CE: only in semen	semen
						cg15639910	7%, 7%, 9 %, 80% (3%, 3%, 2%, 3%)	L6 Rev: TGGACCACTGCCGTGGGAATG *	68
						cg08029231	35%, 46%, 58 %, 85% (13%, 10%, 6%, 2%)
semen	L7	DEDD2	19	no		cg11721464	49% (Min 4 % max 79%), 6%, 6 %, 89% (23%, 2%, 3%, 2%)	L7 Forw (JOE oder FAM): AGCCTCATCCACACTGACCAG *	66	147	1	5	Wasserstrom	CE: only in semen (evtually very weak product in saliva)	semen
						cg14013103	51%, 21%, 11 %, 78% (19%, 8%, 4%, 2%)	L7 Rev: GTTTCTTTCAGAGCTCTCCTATCTGGAC *	64
						cg14189583	45%, 11%, 11 %, 81% (16%, 3%, 2%, 4%)
semen	Sperm_chr7_l	-	7	cg05261336	1%, 1%, 1%, 95% (0,3%, 0,8%, 0,5%, 3%)	cg24187253	15%, 18%, 12%, 87% (3%, 3%, 1%, 3%)	Sperm_chr7_I_For: CCGTTCCCTGGGAGCCACTG	68	101	2	5	Yu-Chih Lin (MSRE)	CE: only in semen	semen
						cg17120143	8%, 8%, 8%, 79% (1%, 2%, 2%, 4%)	Sperm_chr7_I_rev: CACCTGCCGTCCGTCCAGTC	68
	Sperm_chr7_SEl							Sp_chr7_SE-I_f : GAGGCTGCACTCAGCTTTATC*	64	216	4	5
								Sp_chr7_SE-I_r :FAM-(A)GCTCTTGCTCCAGTCACAGT*	64
	Sperm_chr7_SE_IB *****							Sp_chr7_SE-I_f : GAGGCTGCACTCAGCTTTATC*	64	212	4	5		CE: sperm specific in multiplex PCR
								Sp_chr7_IB_r _FAM: CTTGCTCCAGTCACAGTCAGG	66
semen		LOC105376325	9	no		cg14061378	kein Vaginal, 1%, 2%, 97% (1%, 1%, 2%)					2	this study	not tested, only one cutting site
semen	Sperm_chr8_l	PLEC (PLEC1)	8	no		cg10319399	4%, 11%, 5%, 97% (3%, 4%, 2%, 1%)	Sperm_chr8_I_forw: AGGCCAACTAACCTTGAGCG	62	162	2	4	Lee	CE: peak only for semen, but weak	semen specific
						cg23715237	5%, 5%, 7%, 93% (2%, 2%, 1%, 2%)	Sperm_chr8_I_rev: GGACCGCCCCATACGC	56
						cg21550172	3%, 4%, 4%, 91% (1%, 1%, 1%, 2%)
	Sperm_chr8_I+IB *****							Sp_chr8_I_for: AGGCCAACTAACCTTGAGCG	62	251	3			CE: sperm specific in multiplex PCR	semen specific
								Sp_chr8_IB_rev FAM: GGAACCGGCTGCTCCAGGC	66
	Sperm_chr8_IB *****							Sp_chr8_IB_for: GGTGGGGAGCGAGGGTGG	64	196	2			CE: unspecific products but sperm specific	non
								Sp_chr8_IB_rev FAM: GGAACCGGCTGCTCCAGGC	66
	Sperm_chr8_l_alter					cg20154947	3%, 3%, 5%, 80% (1%, 1%, 1%, 3%)	Sperm_chr8_I_forw: AGGCCAACTAACCTTGAGCG	62	165	2	4		CE: peak only for semen	semen specific but sometimes unspecific peak in mutliplex
						cg26763284	1%, 1%, 2%, 98% (0,5%, 1%, 1%, 2%)	Sperm_chr8_l_rev_alter: GCAGGACCGCCCCATACGC	66
semen	Sperm_chr5_l	COL23A1	5	no		cg06449486	1%, 1%, 2%, 90% (1%, 1%, 2%, 3%)	Sperm_chr5_I_forw: CTACCGTATCCCAAATGCCGA	64	76	1	3	Yu-Chih Lin (MSRE)	GE: weak band also for saliva and vaginal bf	nein
						cg05975527	1%, 1%, 2%, 87% (1%, 1%, 1%, 3%)	Sperm_chr5_I_rev: CGTTGTTGATCCATTCAGCGG	64
						cg07485723	1%, 1%, 2%, 96% (1%, 1%, 1%, 3%)
semen		-	2	no		cg23521140	2% , 1%, 2%, 97% (2%, 1%, 1%, 1%)						Park	no cutting site
semen		PLEC1	8	no		cg23324953	kein Vaginal, 1%, 1%, 97% (1%, 1%, 2%)						this study	no cutting site
semen		TMEM132C	12	no		cg02543772	keine Daten%, 2%, 3%, 97% (-%, 1%, 1%, 1%)					3	this study	not tested
						cg25254825	6%, 9%, 9%, 85% (1%, 1%, 1%, 2%)
						cg06613286	21%, 31%, 23%, 91% (4%, 9%, 5%, 2%)
semen		STING1 (TMEM173)	5	no		cg04560810	keine Daten%, 1%, 2%, 97% (-%, 1%, 1%, 2%)					1	this study, Senst et. Al.	not tested
						cg03317505	5%, 5%, 8%, 84% (1%, 2%, 2%, 2%)
						cg14655316	5%, 6%, 9%, 88% (1%, 2%, 2%, 3%)
						cg16532438	5%, 5%, 7%, 87% (1%, 2%, 2%, 3%)
semen	Sperm_chr2_l *****	ACCN4	2	cg19210770	4%, 8%, 6%, 97% (2%, 3%, 2%, 2%)	cg24743778	kein Vaginal, 3%, 3%, 97% (2%, 1%, 1%)	Sp_chr2_I_forw: GCACATGCTGAGCGGAGCGG	68	174	2	-	Park, Lee, Yu-Chih Lin (Bisulfid	GE: weak band also in saliva, CE: sperm specific in multiplex PCR	semen
						cg17610929	0,5%, 1%, 1%, 98% (1%, 1%, 1%, 1%)	Sp_chr2_I_rev (FAM): TGCTGCCTCTGCTGCCGCTT	66
						cg09726982	1%, 1%, 2%, 93% (1%, 1%, 1%, 4%)
						cg18844301	5%, 7%, 8%, 94% (2%, 1%, 1%, 4%)
				cg18395327	2%, 2%, 3%, 97% (1%, 2%, 1%, 2%)	cg10515731	1%, 1%, 1%, 95% (0,4%, 0,4%, 0,4%, 5%)
						cg12046414	3%, 6%, 5%, 84% (1%, 2%, 2%, 2%)
						cg21767952	23%, 26%, 16%, 78% (7%, 5%, 3%, 3%)
(non) semen		-	6	no		cg17621389	97%, 96%, 96%, 1% (1%, 1%, 0,5%, 2%)	no sequence check					Lee	not tested
semen		VAMP8	2	no		Cg05656364	19%, 4%, 4%, 90% (12%, 1%, 1%, 2%)	no sequence check					Forat	not tested
(non) semen		TCP11	6	no		Cg22407458	13%, 8%, 4%, 2% (9%, 3%, 2%, 1%)	no sequence check					Forat	not tested
semen	L5	YPEL4	11	no		cg27368025	24%, 21%, 38%, 87% (6%, 5%, 6%, 2%)	L5_for: TAGCTGCGGAAAGTCTTGGTG *	64	142	1	2	Wasserstrom	not tested
						cg10366093	6%, 4%, 14%, 98% (3%, 2%, 3%, 2%)
						cg15363887	8%, 12%, 12%, 91% (3%, 2%, 2%, 2%)
						cg03631561	10%, 11%, 19%, 88% (4%, 3%, 3%, 2%)	L5_rev: GCTTCACCTGCGACCGTCTC *	66
						cg11324116	12%, 13%, 25%, 92% (3%, 3%, 2%, 2%)
non semen	L3	ARAP1	11	no		cg16617141	83%, 88%, 95 %, 10% (max 29) (8%, 4%, 2%, 6%)	L3_for_FAM: GAGGCCTCCAGCCAGGTTAG *	66	121	5	3	Wasserstrom	CE: peak only not in semen	non semen
						cg00238848	79%, 85%, 92 %, 3% (max 12) (10%, 8%, 1%, 2%)	L3_rev: TGCACCTCAAGGAGGGCGAG *	66
						cg27090029	86%, 93%, 96 %, 9% (max 32) (8%, 4%, 1%, 5%)
non semen	L4	SLC34A2	4	no		cg19241593	87%, 84%, 87 %, 8% (max 19) (2%, 3%, 3%, 3%)	L4_for JOE: CTGCAGTCTCGCTGCCCAC *	64	136	2	2	Wasserstrom	CE: peak only not in semen	non semen
						cg16363447	98%, 97%, 97 %, 4% (max 20) (0,4%, 1%, 1%, 0,5%)	L4_rev: AGCAGCAGCGCATCTGGAAG *	64
	L4_187							L4_187_for: GTCGGGGTTCCCGTCGTCTT	66	187	2	2		CE: peak only not in semen
								L4_rev 6FAM: AGCAGCAGCGCATCTGGAAG *	64
saliva	SA-ll	FNDC1	6	cg09107912	3%, 22% (max 57%),4%, 1% (1%, 10%, 1%, 0,3%)	cg09375620	1%, 16%, 1%, 1% (2%, 6%, 2%, 1%)	SA II For: AGGGTCTAAGGACGCTGAAA *	58	224	4	2	Yu-Chih Lin (MSRE) , Lee	CE: always digested	non
								SA II Rev: 6FAM-CCCTCGTCTAACCCTCTCATT *	64
	SA_ll_cut2							SA_II_cut2_forw: GTAGGGACGTGGAAGGACTG	64	84	1	5		nur bei Speichel da aber bei Blut weiblich gar nicht da auch ohne enzym	jaein
								SA_II_cut2_rev: CAAGTGGGGACTCGGGC	58
	SA_ll_cut4					cg08397344	20%, 40%, 30%, 1% (4%, 11%, 6%, 1%)	SA_II_cut4_forw: TGTAAGGGGACAAAGGGCAC	62	75	1	5		CE: peak only for saliva	saliva
								SA II Rev: 6FAM-CCCTCGTCTAACCCTCTCATT *	64
	SA_II_cut4_148							SAIIcut4_148_f :GAGGTGTTTCTGTAAGGGGACA	66	148	1	5		CE: specific for saliva but weak in multiplex
								SA II cut 4 148 rev 6FAM: GACTTAGCGGTTCTGAACTTGG	66
	SA_II_cut4_159							SAIIcut4_148_f 6FAM/unlabeled :GAGGTGTTTCTGTAAGGGGACA	66	159	1	5		CE: specific for salliva, peak stronger than for the 148 product
								SA II cut 4 159 rev : CGCCCCGGACTGACTTAGC	64
	SA_II_cut4_196							SAIIcut4_148_f 6FAM/unlabeled :GAGGTGTTTCTGTAAGGGGACA	66	196	1	5		CE: no product in mutliplex, singleplex not tested
								SA II cut 4 196 rev : CTGGAGGCGGGCGGGGCG	68
	SA_ll_alter							SA_ll_for_alter: TCCCGGCCCGAGTCCCCA	64	114	2	4		CE: non signals	non
								SA II Rev: 6FAM-CCCTCGTCTAACCCTCTCATT *	64
saliva	SA-lV	SLC12A8 (CCC9)	3	no		cg26107890	6%, 33%, 3%, 1% (5%, 15%, 1%, 1%)	SA IV Forward: 6JOE-/6FAM: GACCGACGACCAGCCAGACA	64	172	1	8	Park	CE: peak only for saliva	saliva
								SA IV Reverse: CCAGAAGCGGCCTCTCCTTT	64
								SA-lV altern: CTCCGAGCCCCACCCTCCT	66
	SA_lV_cut2_3					cg12788878	1%, 25%, 1%, 1% (4%, 6%, 2%, 1%)	SA IV Forward (Feli): 6JOE-GACCGACGACCAGCCAGACA	66	109	2	7		CE: weak peak for vaginal and semen	non
						cg26125625	1%, 26%, 1%, 1% (4%, 11%, 1%, 1%)	SA IV_rev_cut2_3: ACCCTCCTAGCTCCGTCCG	64
saliva	SA-l	FAM43A	3	no		cg09652652	2%, 34% (max. 80%), 2%, 1% (3%, 15%, 2%, 1%)	SA-I for: 6FAM-ACTCGGGCTGAGCTCCTC *	60	218	2	5	Yu-Chih Lin (MSRE)	CE: peak only for saliva	saliva
						cg16578537	2%, 15%, 4%, 2% (1%, 7%, 1%, 1%)
						cg00352417	15%, 34%, 11%, 3% (9%, 18%, 4%, 1%)	SA-I rev: AAAGCGCAACAGAGCCAAAAGT *	58
						cg10623840	10%, 22%, 8%, 6% (3%, 8%, 2%, 1%)
saliva		DMRTA2	1	no		cg16732616	1%, 28%, 1%, 0,2% (2%, 10%, 1%, 0,3%)	no sequence check				14	Yu-Chih Lin (Bisulfit)	not tested
saliva		SOX2-OT	3	cg02213103	16%, 40%, 21%, 4%	cg20691722 cg16276063	6%, 29%, 7%, 2% (2%, 15%, 3%, 1%) 17%, 42%, 12%, 1%					2	Park	not tested
saliva				no		cg15227982	22%, 32%, 33%, 83% (6%, 14%, 6%, 2%)	no sequence check					Forat	not tested
saliva				no		cg21597595	5%, 19% (min 13%) , 6% (max 10%), 2% (2%, 14%, 3%, 1%)	no sequence check					Forat	not tested
saliva	SA_Chr16_I	ZDHHC1 (TPPP3)	16	cg10298187	21%, 46%, 25%, 4% (5%, 13%, 6%, 1%)	cg10096948	21%, 53%, 19%, 3% (8%, 12%, 4%, 1%)	GCCTGGGTGGCTACCTACT	62	178	1	9	this study	not tested
						cg01755541	30%, 51%, 37%, 4% (7%, 13%, 6%, 1%)	CACGACTCAGCAATACCCGC	64
saliva	SA_chr1_I	PIP5K1A	1	no		cg06936779	20%, 52%, 25%, 1% (5%, 10%, 5%, 1%)	SA_chr1_I_for: TCGCTCCTTTGGGACTTTTCAT	64	527	1	1	this study	not tested
						cg02491717	8%, 7%, 8%, 4% (5%, 5%, 3%, 1%)	SA_chr1_I_rev: ACAGGTACCCTCTTAGGTCTC	64
saliva	SA_chr17_I	ARHGAP23	17	cg07118262	35%, 53%, 33%, 5% (7%, 10%, 6%, 1%)	cg15825321	26%, 52%, 15%, 1% (11%, 10%, 8%, 1%)	SA_chr17_I_for: GATGAGGCGGACGACGAG	60		3	16	this study	not tested
								SA_chr17_I_rev:GTGGTGCGAGCTGAAGGAC	62
vaginal	VG_chr2_l	LOC100132215	2	cg15402210	29%, 2%, 3%, 1% (12%, 1%, 1%, 0,5%)	nein		VG_chr2_I_forw: GGGGTAAGGCCCGCGGCAA	66	116	1	3	Yu-Chih Lin (MSRE)	GE: always digested, CE: peaks in all bf	non
								VG_chr2_I_Rev: GGCTTTCGAGTTCCGGGTCC	66
	VG_chr2_l_cut3_var1							VG2Icut3var1f: CGGGGTTTCAATTTGGGCTGC	66	193	3	1		GE und CE: weak signal for semen, in CE: unspecific peaks	non
								VG_chr2_I_Rev: GGCTTTCGAGTTCCGGGTCC	66
	VG_chr2_l_cut3_var2							VG2Icut3var2f: TCAATTTGGGCTGCTCGGTGG	66	186	3	1		GE: only vaginal, CE: peak also for blood and semen	non
								VG_chr2_I_Rev: GGCTTTCGAGTTCCGGGTCC	66
	VG_chr2_l_cut2							VG_2_I_cut2_f :CTCAGCGGCGGTGGAGCG	64	152	2	2		GE: no bands, in CE: only weak peak for vaginal and unspecific peaks	non
								VG_chr2_I_Rev: GGCTTTCGAGTTCCGGGTCC	66
vaginal	VG_chr10_l	PAX2	10	no		cg26439963	60%, 3%, 4%, 3% (26%, 2%, 1%, 1%)	Vaginal chr10 forward: GTGCCCTCCCTGGTCGCTC	66	204	2	1	this study	GE: always digested, unspecific bands	non
						cg25531836	39%, 8%, 9%, 8% (11%, 2%, 2%, 1%)	Vaginal chr10I reverse: AGCACAGAAAAGACCTCCCCT	66
						cg04943368
vaginal	VG_chr5_l	FLJ42709 (NR2F1-AS1)	5	no		cg04541368	66%, 8%, 3%, 1% (27%, 6%, 2%, 1%)	Vaginal chr5 forward: GGGCTTTCCTTCAGTCAGTGG	66	183	1	1	this study	GE: no digest	non
						cg06668065	57%, 7%, 6%, 4% (25%, 3%, 1%, 1%)	Vaginal chr5 reverse: CGTCCCGTGCGTGCTGTGC	66
						cg15143788	57%, 20%, 14%, 6% (20%, 7%, 3%, 1%)
vaginal	VG_1_l	ESPN	1	no		cg13356427	60%, 10%, 2%, 2% (23%, 11%, 1%, 1%)	Vaginal chr1 forward: CTGAAGAAGGGGGACATCGC	64	229	1	2	this study	GE: band also for saliva and blood	non
								Vaginal chr1 reverse: GGGCAACCGTGGCGGCGTG	68
vaginal	VG_1_ll_A	ESPN	1	no		cg09809932	60%, 4%, 10%, 1% (12%, 2%, 4%, 0,4%)	Vaginal_chr1_ll_forA: GCGGAGCCTGCTGCGTCG	64	90	1	11	this study	GE: weak band for all bf	non
						cg00833822	53%, 27%, 33%, 10% (4%, 6%, 6%, 1%)	Vaginal_chr1_ll_revA: CCGCCGTCCAGGGGCGG	64
	VG_1_ll_B					cg26419880	53%, 5%, 9%, 1% (14%, 2%, 4%, 1%)	Vaginal_chr1__ll_forB: GCACTTCCTGCCGCCCCTG	66	108	1	11		GE and CE: weak signal for blood and saliva	non
								Vaginal_chr1_ll_revB: CGGCTCAGGCCCATCTCGA	64
	VG_1_ll_A+B					cg12143651	42%, 23%, 27%, 8% (4%, 6%, 5%, 1%)	Vaginal_chr1_ll_forA: GCGGAGCCTGCTGCGTCG	64	171	2	10		GE: weak band for saliva, no band for vaginal bf	non
								Vaginal_chr1_ll_revB: CGGCTCAGGCCCATCTCGA	64
vaginal	VG_chr7_l_B *****	-	7	no		cg09765089	40%, 5%, 6%, 1% (14%, 2%, 2%, 0,4%)	VG_chr7_I_B_forw: CTGCAGGACGTCCCAGTTT	60	117	1	6	Yu-Chih Lin (Bisulfid), Park	GE: vaginal specific	vaginal
						cg22158650	34%, 9%, 9%, 6% (18%, 2%, 3%, 2%)	VG_chr7_I_B_rev: GCCTTCCGACTTCAGCTACA	62
	VG_chr7_l_A *****					cg02456087	non, 10%, 12%, 6% (2%, 3%, 1%)	VG_chr7_l_A_Forw: TGTAGGATTAGGGGCGCTTC	60	132	3	4		GE: vaginal specific	vaginal
								VG_chr7_l_A_Rev: AACCTGAAGCCGGCGAG	56
	VG_chr7_l_A2 *****							VG_chr7_IA.2_for: CTGTAGGATTAGGGGCGCTTC	66	133	3			CE: vaginal specific	vaginal
								VG_chr7_IA.2_rev FAM: AACCTGAAGCCGGCGAGAGC	68
	VG_chr7_l_B2 *****							VG_chr7_IB.2_for: GACTGCAGGACGTCCCAGTTT	66	115	1			in Multiplex: also significant peak for saliva
								VG_chr7_IB.2_rev FAM: GGCCTTCCGACTTCAGCTACA	66
	VG_chr7_l_AB *****							VG_chr7_I_A_for: TGTAGGATTAGGGGCGCTTC	60	328	6			GE: vaginal specific	vaginal
								VG_chr7_I_B_rev: GCCTTCCGACTTCAGCTACA	62
vaginal	VG_7_ll	DLX6AS	7	no		cg18502142	75% (min: 18%), 28% (max: 82%), 14% (max: 21%), 2% (19%, 14%, 4%, 1%)	VG_chr7_ll_for: CCTACTACCAGACGAAGGCG	64	184	3	1	this study	GE: band only for saliva, vaginal	non semen non blood
								VG_chr7_ll_ FAM rev: GTGGGGAAACCGAGATGTCA	62
	VG_7_ll_alter					cg09803262	68%, 32%, 27%, 2% (15%, 7%, 5%, 1%)	VG_chr7_ll_for_alte: GAGCCGTCGGATTTGCATGA	62	135	1	3		GE: bands also for saliva and blood	non
								VG_chr7_ll_rev: GTGGGGAAACCGAGATGTCA	62
vaginal	VG_chr2_ll	HOXD9	2	no		cg14991487	25%, 8%, 10%, 3% (20%, 3%, 3%, 1%)	VA_chr2_II_Forw: CAGCAGCCCCCAGTTTAGCG	64	166	1	5	Park, Forat	not tested
						cg09968620	20%, 7%, 8%, 6% (14%, 2%, 2%, 1)	VA_chr2_II_rev: CGCACTCCCACCCAACATTAC	62
						cg09578028	32%, 13%, 14%, 5% (19%, 4%, 3%, 1%)
vaginal	VG_chr18_l	LOC105372093	18	no		cg25416153	37%, 4%, 5%, 1% (15%, 1%, 2%, 0,4%)	VA_chr18_l_forw: AATACCTCCTGGGCAGAATGC	60	412	2	2	Yu-Chih Lin (Bisulfid)	not tested
						cg18088442	34%, 11%, 12%, 7% (14%, 2%, 2%, 1%)	VA_chr18_l_rev: ACGGTGACTCGGCCATAAGA	60
						cg21691166	32%, 9%, 16%, 8% (11%, 3%, 4%, 1%)
vaginal	VG_chr12_l		12	cg19188855	31%, 20%, 24%, 4% (15%, 2%, 7%, 1%)	cg26079753	27%, 7%, 9%, 4% (21%, 1%, 2%, 1%)	VG_chr12_l_for: GATCTGTCCAGTCGCTCGTC	60	206	1	-	Lee	not tested
						cg01524278	34%, 22%, 28%, 4% (15%, 3%, 7%, 1%)	VG_chr12_l_rev: CCTCTAGCGATGAGAAGCCG	60
vaginal	VG_chr17_IIl	LOC404266 (HOXB6)	17	cg11352083	28%, 11%, 14%, 8% (12%, 2%, 2%, 1%)	cg01774894	38%, 10%, 7%, 4% (20%, 9%, 3%, 2%)	VA_chr17_IIl_for: TCTATTCTGCCGGCTCCCTT	60	312	1	1	Park	not tested
						cg26279336	40%, 14%, 9%, 4% (16%, 4%, 2%, 1%)	VA_chr17_IIl_rev: AGTGAGGAGCCGTTAATGTGG	60
vaginal	VG_17_l_cut1+2	TBX2	17	no		cg03656099	52%, 4%, 3%, 1% (13%, 1%, 1%, 2%)	VG_ c17_I_cut1+2_for: CTGACCTGGTTCATCCGCTC	64	123	2	16	this study	GE: weak bands for saliva and blood	non
						cg22675937	28%, 11%, 17%, 3% (11%, 3%, 3%, 1%)	VG_ c17_I_cut1+2_rev: GAGGGTCGCACGACGAGGC	66
	VG_17_l_cut2					cg12999453	59%, 8%, 4%, 3% (11%, 4%, 1%, 3%)	VG_chr17_cut2_for: TGGGCTGGTCTTTTGCTGAG	62	197	1	17		GE: weak band also for saliva	non
						cg21201099	48%, 18%, 15%, 11% (8%, 4%, 2%, 2%)	VG_chr17_cut2_rev: GCCCTGGAGAGGAAACCCTA	64
vaginal	VG_chr17_ll_A	CYBC1	17	no		cg27215100	71% (min: 12%), 29% (max: 97%), 3%, 1% (24%, 18%, 2%, 1%)	VG_chr17_ll_A_for: CAGTAGAGGGTCCCAAAGCG	64	144	1	1	this study	not tested
						cg09419005	59%, 42%, 11%, 7% (10%, 11%, 8%, 1%)	VG_chr17_ll_A_rev: AAACTACCAGAACGGGGTCC	62
	VG_chr17_ll_B					cg27381584	66%, 38%, 17%, 6% (16%, 12%, 7%, 1%)	VG_chr17_ll_B_for: GGAAGGCCCTTTTCCGTTCA	62	328	1	1		not tested
						cg08040471	65%, 32%, 12%, 3% (20%, 14%, 5%, 1%)	VG_chr17_ll_B_rev: TTTGGGACCCTCTACTGTGC	62
vaginal	VG_chr22_l	SCARF2	22	no		cg14703829	61% (min. 25%), 13% (max. 30%), 12% (max. 21%), 5% (16%, 7%, 3%, 1%)	VG_chr22_l_for: CGTGGATCCAGGACACCTTAG	66	96	1	9	this study	immer weg	non
								VG_chr22_l_rev: GCGAGATTGGGGGCCTGTC	64
	VG_chr22_l_alter					cg22091609	57%, 30%, 33%, 2% (16%, 8%, 4%, 1%)	VG_chr22_l_for: CGTGGATCCAGGACACCTTAG	66	156	2	8		GE: vaginal specific, CE always digested, sometimes weak in saliva	non
								VG_chr22_l_rev_alter: CCGGAGGGGCTCTGTACGC	66
vaginal	VG_chr14_l	-	14	cg09197895	30% (min. 1%), 1% (max. 2%), 1% (max. 2%), 0,4% (max. 1%) (15%, 1%, 1%, 0,3%)	cg08727193	46% (min. 5%), 4% (max. 8%), 5% (max. 7%), 3% (21%, 2%, 2%, 1%)	VG_chr14_l_for: GCTACTAGCGGGAAAGCGAAA	64	112	1	4	this study	GE: weak in saliva	non
						cg18985581	kein Vaginal, 1%, 1%, 0,3% (1%, 1%, 0,2%)	VG_chr14_l_rev: CTTGCAGGCAAAGTGTTGACG	64
	VG_chr14_l_alter					cg22796749	45%, 1%, 2%, 1% (18%, 1%, 1%, 0,4%)	VG_chr14_l_for_alter: ACTTTGCCTGCAAGATCCCC	62	139	1	4		not tested
								VG_chr14_l_rev_alter: ACAGGCCTGGTGGGGTATTA	62
vaginal		-	12	no		cg20166714	42% (min. 0,4%), 1% (max. 4%), 2% (max. 3%), 1% (21%, 1%, 1%, 0,5%)						this study	not tested
						cg19897003	46%, 7%, 7%, 1% (21%, 2%, 1%, 1%)
						cg03669590	41%, 13%, 16%, 5% (15%, 2%, 3%, 1%)
						cg27127017	36% (min. 0,5%), 2% (max. 4%), 2% (max. 3%), 1% (19%, 1%, 1%, 1%)
vaginal			2	no		cg03874199	23%, 12%, 15%, 5% (11%, 3%, 4%, 1%)	no sequence check					Forat	not tested
vaginal				no		cg20090283	53% (min. 8%), 6% (max. 11%), 4% (max. 9%), 1% (20%, 2%, 2%, 1%)	no sequence check					this study	not tested
vaginal				no		cg22052566	55% (min. 8%), 6% (max. 16%), 6% (max. 9%), 2% (max. 17%) (19%, 4%, 2%, 3%)	no sequence check					this study	not tested
Vaginal		EPS8L1	19	no		cg12020396	49% (min. 2%), 3% (max. 7%), 3% (max. 8%), 1% (20%, 2%, 2%, 1%)					4	this study	not tested
amplifcation control 1	ApK1 (L1)	SAFB2	19					ApK1_for: CCTCAGTGCCTGCCACCTG *	64	97	-	2	Wasserstrom	no cutting site, control
								ApK1_rev: GAATTGTCTGTTTCCGCAACTG *	64
amplifcation control 2	ApK2 (L8)	SAFB2	2					ApK2_for: TGAGAAAAGCATCACTGTTAGTG *	64	160	-	-	Wasserstrom	no cutting site, control
								ApK2_rev: GGACAGACTATAAATCCCCATTG *	66
digestion control	VdK (L2)	BCL2L13	22					VdK_for_FAM: GAGCGACGCCCAGGAAGTC *	64	108	1	1	Wasserstrom	digestion controll, no signals in all bf
								VdK_rev: ATCCCAGTTTAGGAAAAAAATACC *	64
PC	PC		7					PC-for_FAM: CGCTTTACACCAGCCTCAT	58	207			Lin et al
								Pc-rev: TCTCACTGGTTCTCTCTTCTGC	66
DC								DC_for: (FAM)ATTCCACGCACCACTGAG		203	2	9	Lin et al	does interaction with SA-IV
	DC							DC_rev:TCTCGGCCAATAAAGGAGA
* Primer taken from literature
bf = bodyfluid
GE= gelelectrophoresis
CE= capilar electrophoresis
detailed sequence information in supplement 5
green: markers in auto/Y assay and/or SBV assay

## Sheet: Ychromosomal markers
indented bodyfluid specifity after HhaI digest	cg sites	methylation grade for vaginal, saliva, blood, sperm (standard derivation)	marker name in this study	cutting site for HhaI (GCGC) methylation sensitive#	cutting site for SmaI (CCCGGG) methylation sensitive#	cutting site for Gla I (RCGY) methylation depending#	tested primer	Tm	PCR product in bp	results after HhaI digest in gelelectrophresis (GE) and capilar electrophoresis (CE)	boodyfluid specific after HhaI digest	results after SmaI digest in gelelectrophresis (GE) and capilar electrophoresis (CE)	boodyfluid specific after SmaI digest	results after GlaI digest in gelelectrophresis (GE) and capilar electrophoresis (CE)	boodyfluid specific after GlaI digest
blood	cg03416979	no, 17% (max. 60%), 92%, 5% (20%, 3%, 2%)	Bl-chrY-l	1			Blood_Ychr_I forward: GACCACATTCACAGAGAAAACC	64	189	GE: band in all bodyfluids, several PCR products> Primer not specific	no
							Blood_Ychr_I reverse: AGGAGGAGACAGTGGGGAGA	60
				1			Blood_Y_I for_neu: ACCACATTCACAGAGAAAACCCT	60	83	GE: band in all bodyfluids, new primer are specific	no
							Blood_Y_I rev_neu: CGACATGTGGGCAAGTTGTG	60
blood	cg14029254	no, 12% (max. 60%), 89%, 3% (16%, 2%, 2%)	Bl-chrY-ll	1			Blood Ychr II Forward: GAAGAGTGCGGCTGGGGGTT	66	137	GE: band in blood and saliva	possible non sperm
							Blood Ychr II Reverse: GCTGGGCTGCGGAGTCAAG	64
blood	cg03278611	no, 5%, 87%, 7% (4%, 1%, 2%)		no						no cutting site
blood	cg08265308	no, 4% (max: 45%), 91% (min: 89%), 2% (max: 7%) (9%, 1%, 1%)	BL_Y_lll	3			BL_chrY_lll_for: CGACAGCGACAGCTCAGAC	62	236	GE: no bands	nein
							BL_chrY_lll_rev: CCCAACGCTCGGATCTTTCT	62
			BL_Y_lll_A	2			BL_Y_lll_for_A: TGGTCAGAAAGATCCGAGCGT	64	137	GE: no bands	nein
	cg21106100	no, 24% (max: 50%), 83% (min: 78%), 3% (max: 12%) (12%, 3%, 2%)					BL_Y_lll_rev_A: CGGCGGTTGCTGCTCAGGT	64
			BL_Y_lll_B	3			BL_Y_lll_for_A: TGGTCAGAAAGATCCGAGCGT	64	237	GE: band in blood and saliva	possible non sperm
							BL_Y_lll_rev_B: AACCATTAGGACCAGCGAGCA	64
blood	cg10363397	no, 13% (max: 54%), 94% (min: 85%), 1% (max:5%) (19%, 5%, 1%)	BL_chrY_lV	3			BL_chrY_lV_for: GGATTTGGCAGGACGGTGTTT	64	393	GE and CE: band in blood and saliva	possible non sperm			CG: very low signals for sperm	maybe sperm specific
							BL_chrY_lV_rev: ACGGTGGAAACTTGGAACAGG	64
blood	cg00455876	no, 13% (max: 30%), 79% (min: 75%), 6% (max: 11%) (9%, 3%, 2%)	BL_chrY_V_A	3			BL_chrY_V_forA: ATCATGGCTTGCCACACTCAG	64	367	GE: band in blood and saliva / CE: Peak for blood and saliva	non sperm			CG: very low signals for sperm	maybe sperm specific
							BL_chrY_V_revA: ATAGGAACCCTGTCGCAGATG	64
			BL_chrY_V_B	1			BL_chrY_V_forB: GTCCCTTAGGGGTCTCCTGG	66	88	GE: band in blood and saliva / CE: Peak for blood and saliva but weak	non sperm (weak)
	cg09460641	no, 15% (max: 53%), 97% (min: 96%), 5% (max: 15%) (12%, 1%, 4%)					BL_chrY_V_revA: ATAGGAACCCTGTCGCAGATG	64
			BL_chrY_V_C	2			BL_chrY_V_forC: CCATGAGGGAAGGAAGTCGG	64	140	GE: band in blood and saliva / CE: Peak for blood and saliva	non sperm
							BL_chrY_V_revA: ATAGGAACCCTGTCGCAGATG	64
blood	cg25427172	no, 12%, 98%, 4% (16%, 1%, 2%)		non						no cutting site
blood	cg00050873	no, 11% (max: 63%), 89% (min: 88%), 10% (max: 22%) (16%, 1%, 4%)		1						not tested only one cutting site, sequene unspecific
	cg03443143	no, 30% (max: 73%), 92% (min: 90%), 8% (max: 25%) (19%, 2%, 4%)
blood	cg14005657	no,12% (max: 56%), 75% (min: 74%), 5% (max: 9%) (16%, 1%, 1%)		3						not tested				GlaI site on cg, eventl non blood marker
	cg09350919	no, 19% (max: 73%), 97% (min: 94%), 11% (max: 22%) (19%, 0%, 2%)
blood	cg04016144	no, 14% (max: 90%), 95% (min: 93%), 9% (max: 42%) (19%, 1%, 9%)								not tested because high max values for saliva
blood	cg06322277	keine Daten%,14%, 96%, 1% (-%, 15%, 1%, 1%)		non						no cutting site
blood	cg15935877	no,15% (max: 60%), 92% (min: 90%), 5% (max: 25%) (12%, 1%, 4%)		4						not tested
	cg05544622	no,16% (max: 52%), 98% (min: 98%), 4% (max: 30%) (18%, 0%, 6%)
semen	cg00035864	no, 14%, 24%, 77% (19%, 2%, 4%)		non						no cutting site
semen	cg00479827	no, 12%, 33%, 86% (17%, 7%, 4%)		non						no cutting site
semen	cg04817258	no, 16%, 36%, 74% (21%, 1%, 2%)		non						no cutting site
semen	cg25918849	no, 17%, 31%, 80% (14%, 3%, 2%)		non						no cutting site
semen	cg05202434	no, 19%, 52%, 87% (21%, 7%, 2%)		non						no cutting site
semen	cg15781156	no, 18%,44%, 69% (18%, 6%, 2%)		non						no cutting site
semen	cg08921682	no, 15%,53%, 93% (20%, 5%, 1%)		non						no cutting site
semen	cg08593141	no, 25% (max: 65%), 56% (max: 62%), 92% (min: 90%) (21%, 4%, 1%)								sequenz has high homology, difficult to generate specific primer
non semen	cg02288797	no, 87% (min: 83%), 88% (min: 85%), 9% (max:13%) (2%, 2%, 2%)	noSp_Y_l_A	4	non	5	noSp_Y_l_forA: JOE or 6FAM-GAGCTTGAGCTACTCACCCG	64	111	GE and CE: only signals for blood and saliva	non sperm			CG: signals only for sperm	sperm specific
							noSp_Y_l_revA: CGGGTTCGTGACGAGGATTTAT	66
			noSp_Y_l_B	1	non	2	noSp_Y_l_forB: GGTGGAAATAAATCCTCGTCAC	64	74	GE and CE: only signals for blood and saliva	non sperm
							noSp_Y_l_revB: GCCTGGAAATCCACGCGGC	64
			noSp_Y_I_A_B	5		7	noSp_Y_l_forA 6FAM-GAGCTTGAGCTACTCACCCG	64	156	CE: non Sperm Marker
							noSp_Y_l_revB: GCCTGGAAATCCACGCGGC	64
non semen	cg04964672	no, 62% (min: 54%), 84% (min: 60%), 3% (max: 25%) (8%, 12%, 5%)	noSp_Y_ll	1	non	2	noSp_Y_ll_for: GAAAGCCGCCGTGGTGCTAC	66	71	GE and CE: only signals for blood and saliva	non sperm
							noSp_Y_ll_rev: GTCTCAACGGACTGTGGACG	64
			noSp_Y_II_lalu	1	non	2	noSp_Y_ll_for: GAAAGCCGCCGTGGTGCTAC		153	GE: only signals for blood and saliva	non sperm			CG: signals only for sperm	sperm specific
							Sp-_Y_ll_lalu_r: 6FAM-CACCAAGCAGCGGGATGTCG
non semen /semen	cg07728631 cg05213048	no, 90% (min: 85%), 84% (min: 76%), 7% (max: 11%) (3%, 5%, 1%) no Vaginal, 66% (min: 50%), 71% (Min: 50%), 7% (max: 24%) (8%, 11%, 4%)	noSp_Y_lll_A	1	2	5	noSp_Ylll_forA: TGGCCAGCAACGCAACCCG	64	218	GE: only signals for blood and saliva	non sperm			CG: signals only for sperm	sperm specific
							noSp_Ylll_revA: GTTCCGGTGGAGGAAATGCG	64
			noSp_Y_lll_B	2	non	4	noSp_Ylll_forB: CCCTCGCATTTCCTCCACCG	66	114	GE and CE: only signals for blood and saliva	non sperm			CG: signals only for sperm	sperm specific
							noSp_Ylll_revB: GATCAGGTTGGCGGCCACG	64
			noSP_Y_lll_A+B	3	2	9	noSp_Ylll_forA: TGGCCAGCAACGCAACCCG	64	308	GE: no signals	non
							noSp_Ylll_revB: GATCAGGTTGGCGGCCACG	64
			Sp_Y_III_Gla	2	non	3	Sp-YIII_la_f: 6FAM-GCTCTGGGTGCTCGGGGAT	64	133	CE: only singals for blood and saliva	non spemen			CG: signals only for sperm	sperm specific
							Sp-YIII_la_r: CACGCACTCATAGCGCCCG	64
			Sp_Y_III_Glu_I	non	2	3	Sp -_chrY_lll_forA: 6FAM-TGGCCAGCAACGCAACCCG	64	143	CE: only singals for blood and saliva	non spemen			CE: not digested in semen
							Sp-YIII_lu_rI: AGCTTTGGCAGTGCAGTGAATG	66
			Sp_Y_III_Glu_II	non	1	3	Sp-_chrY_lll_forA: 6FAM-TGGCCAGCAACGCAACCCG	64	106	CE: only singals for blood and saliva	non spemen	CE: signal in all bf	non specific, Sma cutting site seems to be always methylated
							Sp-YIII_lu_rII: GGGGGCAGCGAGATGTTCTA	64
			Sp_Y_III_Glu_III	non	2	3	Sp (-)_chrY_lll_forA: 6FAM-TGGCCAGCAACGCAACCCG	64	130
							SpYIII_lu_rIII: CAGTGAATGTGAATGCTGAGCC	64
			Sp_Y_III_Sma	non	1	non	SpYIII_sma_f: TGGCGGCACTGCCCCCCA	64	95			CE: peak for saliva and blood	non sperm
							Sp-YIII_lu_rI: AGCTTTGGCAGTGCAGTGAATG	66
non semen	cg23834181	no, 68% (min: 39%), 72% (min: 66%), 7% (max: 13%) (10%, 3%, 1%)	noSp_Y_lV	2	non	4	noSp_Y_lV_for: TCTGTGTAGAGGACGCAAAGC	64	93	GE and CE: only signals for blood and saliva	non sperm			CE: good signal for semen, but also weak for saliva	maybe sperm-specific
	cg25667057	no, 24% (min: 0,4%), 83% (min: 80%), 8% (21%, 2%, 2%)					noSp_Y_lV_rev: GATTCCGGTCGCCCTATGTG	64
non semen	cg27539833	no, 92%, 93%, 6% (1%, 2%, 4%)		non	non	1				no cutting site
non semen	cg01053349	no, 84%, 87%, 5% (3%, 2%, 1%)		non						no cutting site
non semen	cg03515901	no, 89%, 90%, 4% (3%, 2%, 2%)		non						no cutting site
non semen	cg04477336	no, 92%, 91%, 5% (2%, 2%, 2%)		non						no cutting site
non semen	cg17115812	no, 74% (min: 48%), 78% (min: 58%), 6% (max: 11%) (10%, 8%, 2%)		1						not tested because only one cutting site				cutting site on cg, event. Semen marker
	cg14151065	no, 13% (min: 0%), 86% (min: 80%), 5% (max: 9%) (10%, 3%, 2%)
non semen	cg26520468	no, 96% (1%), 96% (1%), 9% (1%, 1%, 3%)		non						no cutting site
non semen	cg23308414	no, 77% (min: 58%), 75% (min: 65%), 11 (max: 18%) (7%, 6%, 2%)		2						not tested
	cg10252249	no, 36% (min: 0%)98% (min: 97%), 5% (max: 14%) (22%, 1%, 2%)
saliva	cg25012987	no, 86% (min: 78%), 37% (max: 39%), 10% (max: 16%) (4%, 2%, 2%)	SA_chrY_ll	1			SA_chrY_ll_for: ACTGGTTCATATCCCATCGCC	64	121	GE: weak band for saliva and blood	possible non sperm
							SA_chrY_ll_rev: TGTCCGAGGGTGTGCCCCT	64
	cg16292375	no, 21% (min: 0,5%), 39% (max: 44%), 6% (max: 13%) (21%, 5%, 2%)	SA_chrY_ll_alter	2			SA_Yll_for_alt: AGTCCAGCGCTCGCCGATG	64	303	GE: no bands	non
							SA_chrY_ll_rev: TGTCCGAGGGTGTGCCCCT	64
saliva	cg00272582	no, 23%, 6%, 5% (22%, 2%, 2%)	SA-Y-lll	2			SA_chrY_lll_for: AACACGTTTACTGAGGGCGG	62	202	not tested
							SA_chrY_lll_rev: GCCTTAGTTGGTTGCGTGC	60
	cg02842889	no, 14%, 1%, 1% (19%, 0,4%, 0,4%)
	cg10213302	no, 55%, 10%, 3% (15%, 3%, 1%)
	cg02577797	no, 19%, 8%, 6% (17%, 2%, 2%)
	cg24837623	no, 22%, 3%, 3% (19%, 2%, 1%)
	cg27433982	no, 15%, 3%, 2% (18%, 1%, 1%)
	cg03683899	no, 12%, 1%, 0,3% (16%, 0,4%, 0,3%)
saliva	cg05672930	no, 36%, 4%, 4% (15%, 0,4%, 1%)	SA-Y-lV	2			SA_chrY_lV_for: AGTATGTGTTGAGGTGCGCT	60	111	not tested
	cg17660627	no, 23%, 5%, 4% (16%, 1%, 1%)					SA_chrY_lV_rev: AAAGGAGACTGCGTAGCTGG	62
	cg07731488	no, 17%, 1%, 1% (21%, 0,4%, 0,4%)		1			SA_chrY_lV_alter_for: CCGTCTAGGGCTTACTTGGG	64	117
							SA_chrY_lV_alter_rev: AGCCCGGCTTTCATACTGTG	62
non saliva	cg09804407	no, 9%, 85%, 88% (14%, 4%, 2%)		non						no cutting site				Gla cuttin site on cg > possible saliva marker
	cg08816194	no, 14%, 87%, 89% (16%, 1%, 2%)
non saliva	cg01828798	no, 10%, 66%, 91% (16%, 5%, 2%)		non						no cutting site
non saliva	cg04351468	no, 9%, 90%, 92% (14%, 2%, 1%)		non						no cutting site
non saliva	cg14442616	no, 7%, 94%, 92% (11%, 3%, 2%)		non						no cutting site				Gla cuttin site on cg > possible saliva marker
non saliva	cg03905640	no, 9%, 94%, 94% (14%, 1%, 1%)	SA(-)-Y-l	1			SA(-)_chrY_l_for: AGGGCCCAAATGTTAGGCAA	60	87	GE: many unspecific products
							SA(-)_chrY_l_rev: AAAGCGCACAACATGCAGAG	60
				1			SA(-)_chrY_l_alter_for: ATGCCCTTTCTCAGGGCCCA	64	203	GE: many unspecific products
							SA(-)_chrY_l_alter_rev: CCGGTTTCTGCCCTTCACAG	64
digestion control	cg15183843	no, 96%, 85%, 82%	VK_lalu_I	1	non	1	VK_lalu_For_I: GCTTCCACATCACCTTGCCC	64	150					GE: band for saliva and semen	no control
							VK_lalu_Rev_I: CCGTGCCTTTGCTGAAAGTCT	64
digestion control	about 4 kb upstream of cg27254225	no, 58%, 83%, 88%	VK_lalu_II	6	non	6	VK_lalu_II_for: GCTCACTCATCTCCCGAGCC	66	306bp	weak PCR product
							VK_lalu_II_rev: ACGCAGGCCTGGTCCTGCG	66
digestion control	about 1.7 kb downstream of cg17913570	no, 65%, 69%, 79%	VK_lalu_III	1	non	1	VK_lalu_III_f: 6FAM-AGTTAGAAGCGACAGCAGGGT	64	127					GE: no bands, CE: Sperm specific	Sperm spezific
							VK_lalu_III_r: ATATGCTTTCTTCCCCCTGCG	64
digestion control	about 0.5 kb upstream of cg05999368	no, 44%, 68%, 68%	VK_lalu_IV	2	non	2	VK_lalu_IV_f: 6FAM-CTGCCTTGGCATCCTCGGTA	64	275					GE: bands for saliva, semen and blood	no controll
							VK_lalu_IV_r: CCCATGATGCCCTACCTGG	62
digestion control	about 3.5 kb upstream of cg15183843	no, 96%, 85%, 82%	VK_Gla (but finaly turned out to be a VK_HhaI	5	non	5	VK_Gla_for_I: 6FAM-CCGTCTCCCCGTGCCCACT	66	197	GE and CE: no signals after digest	digest control for HhaI on Y			GE and CE: signals are weaker but still there	no control
							VK_Gla_rev_I: CGCCGGCCTTGGAGTGCAG	66
# number of cutting sites in testet PCR product, if marker was not tested information is missing
sometime no name was given to marker, if not tested
detailed sequence information in supplement 6
blue: markers in Y-semen assay
green: markers in auto/Y assay

## Sheet: test-sets
simplified name	Markers	Forward Primer (5´-3´)	Tm (°C)	Reverse Primer (5´-3´)	Tm (°C)	Product- Size in PCR (bp)	Product- Size in CE (bp)	Assay	Reference of primer sequences	concentration in SBV assay in µM	concentration in autosomal semen assay in µM	concentration in Y-chromosomal semen assay in µM
SA-I	SA-l	6FAM-ACTCGGGCTGAGCTCCTC	60	AAAGCGCAACAGAGCCAAAAGT	58	223	217	SBV	Lin et al.	0.3
SA-III	SA-lV	6FAM-GACCGACGACCAGCCAGACA	64	CCAGAAGCGGCCTCTCCTTT	64	172	169	SBV	this study	0.3
Bl-I	BL-l_cut3	6FAM-CGTCTTGCTGGGATTGGACTTG	68	CAGGAGAGCTGGGGACAG	60	163	160	SBV	forward this study, reverse Lin et al.	0.4
VG-I	VG_C7_IA.2	CTGTAGGATTAGGGGCGCTTC	66	6FAM-AACCTGAAGCCGGCGAGAGC	68	133	127	SBV	this study	0.4
VG-II	VG_chr7_ll	CCTACTACCAGACGAAGGCG	64	6FAM-GTGGGGAAACCGAGATGTCA	62	184	180	SBV	this study	0.4
SA-II	SA_ll_cut4	6FAM-GAGGTGTTTCTGTAAGGGGACA	66	CGCCCCGGACTGACTTAGC	64	159	155	SBV	this study	0.6
noSE-I	L3	6FAM-GAGGCCTCCAGCCAGGTTAG	66	TGCACCTCAAGGAGGGCGAG	66	121	115	SBV/ Sperm	Wasserstrom et al.	0.1	0.1
noSE-II	L4	GTCGGGGTTCCCGTCGTCTT	66	6FAM-AGCAGCAGCGCATCTGGAAG	64	187	183	SBV/ Sperm	Wasserstrom et al.	0.1	0.1
DC	DC	6FAM-GAGCGACGCCCAGGAAGTC	64	ATCCCAGTTTAGGAAAAAAATACC	64	108	104	SBV/ Sperm	Wasserstrom et al.	0.4	0.4
PC	PC	6FAM-CGCTTTACACCAGCCTCAT	58	TCTCACTGGTTCTCTCTTCTGC	66	207	202	SBV/ Sperm	Lin et al.	0.3	0.2
SE-I	L6	6FAM-TATGCTCACAGCCAGGACCGA	66	TGGACCACTGCCGTGGGAATG	68	140	133	Sperm	Wasserstrom et al.		0.2
SE-II	L7	6FAM-AGCCTCATCCACACTGACCAG	66	GTTTCTTTCAGAGCTCTCCTATCTGGAC	64	154	146	Sperm	Wasserstrom et al.		0.2
SE-III	Sperm_chr2_l	GCACATGCTGAGCGGAGCGG	68	6FAM-TGCTGCCTCTGCTGCCGCTT	66	174	168	Sperm	this study		0.3
noSE-Y-I	noSp_Y_l_A_B	6FAM-GAGCTTGAGCTACTCACCCG	64	GCCTGGAAATCCACGCGGC	64	156	148	Sperm	this study		0.5
SE-IV	Sperm_chr7_SE_IB	GAGGCTGCACTCAGCTTTATC	64	6FAM-CTTGCTCCAGTCACAGTCAGG	66	212	207	Sperm	this study		0.6
SE-V	Sperm_chr8_l_IB	AGGCCAACTAACCTTGAGCG	62	6FAM-GGAACCGGCTGCTCCAGGC	66	251	244	Sperm	this study		0.6
noSE-Y-II/SE-Y-III	No/Sp_Y_lll_Gla	6FAM-GCTCTGGGTGCTCGGGGAT	64	CACGCACTCATAGCGCCCG	64	133	128	Sperm/Y	this study		0.5	0.4
SE-Y-I	Sp_Y_I_A	6FAM-GAGCTTGAGCTACTCACCCG	64	CGGGTTCGTGACGAGGATTTAT	66	111	103	Y	this study			0.2
SE-Y-II	VK_lalu_III	6FAM-AGTTAGAAGCGACAGCAGGGT	64	ATATGCTTTCTTCCCCCTGCG	64	127	121	Y	this study			0.2
SE-Y-IV	Sp_Y_ll	GAAAGCCGCCGTGGTGCTAC	66	6FAM-CACCAAGCAGCGGGATGTCG	66	153	150	Y	this study			0.2
noSE-Y-III	Sp_Y_lll_Sma	6FAM-TGGCGGCACTGCCCCCCA	64	AGCTTTGGCAGTGCAGTGAATG	66	95	87	Y	this study			0.4
DYS570	DYS570_new	6FAM-GATGACTAGGTAGAAATCCTGG	64	CAGCATAGTCAAGAAACCAGACA	66	from 178-194 in this study		Y	this study			0.5
